# Supplementary material for: Prioritizing Conservation Areas for the Hyacinth Macaw ( Anodorhynchus hyacinthinus ) in Brazil From Low‐Coverage Genomic Data
Source: Evol Appl. 2024 Nov 18;17(11):e70039. doi: 10.1111/eva.70039 (PMC11573696; doi:10.1111/eva.70039)
Supplement: Supplementary file 2 — Table S1. [file EVA-17-e70039-s002.xlsx]

## Sheet: Table S1
Table S1 - Metadata for each sampled individual in this study.
sample_name	n reads	coverage	st dev	local	locality_original	state	municipality	count	Longitude	Latitude
LGEMA11215	5943255	2.35546	7.11289	MT	Barao de Melgaco,	Mato Grosso	Barao de Melgaco	Joselandia	-56.319	-16.9265
LGEMA11217	5705121	2.29936	6.54911	MT	Barão de Melgaco, SESC Pantanal	Mato Grosso	Pocone	Pocone	-56.3769	-16.5134
LGEMA11219	5276316	2.25941	6.19014	MT	Barao de Melgaco,	Mato Grosso	Barao de Melgaco	Barao de Melgaco	-55.977	-16.2124
LGEMA11220	5330406	2.29108	6.06637	MT	Barao de Melgaco, SESC Pantanal	Mato Grosso	Pocone	Pocone	-56.3769	-16.5134
LGEMA11223	5277967	2.22738	5.36035	MT	Barao de Melgaco,	Mato Grosso	Barao de Melgaco	Barao de Melgaco	-55.977	-16.2124
LGEMA11224	5586949	2.17775	4.7943	MT	Barão de Melgaco, SESC Pantanal	Mato Grosso	Pocone	Pocone	-56.3769	-16.5134
LGEMA11447	6480585	2.41316	5.95358	PA	Canaa dos Carajas	Para	Canaa dos Carajas	FLONA de Carajas	-49.8888	-6.2008
LGEMA11448	5024244	2.14842	4.58311	PA	Canaa dos Carajas	Para	Canaa dos Carajas	FLONA de Carajas	-50.2697	-6.4559
LGEMA11450	5460658	2.25226	6.08927	PA	Canaa dos Carajas	Para	Canaa dos Carajas	FLONA de Carajas	-50.1846	-6.4661
LGEMA11451	7819113	2.63125	6.74338	PA	Canaa dos Carajas	Para	Canaa dos Carajas	FLONA de Carajas	-50.2785	-6.5143
LGEMA11497	6264279	2.37816	5.42136	PI	Sao Goncalo de Gurgueia	Piaui	Sao Goncalo de Gurgueia	Serra do Sumidor	-45.4044	-10.1048
LGEMA11501	5951887	2.30424	5.74103	PI	Sao Goncalo de Gurgueia	Piaui	Sao Goncalo de Gurgueia	Serra da Santa Cruz	-45.4498	-10.0729
LGEMA11502	6585928	2.43674	8.47088	PI	Sao Goncalo de Gurgueia	Piaui	Sao Goncalo de Gurgueia	Serra do Brejo Ruim	-45.5258	-10.1827
LGEMA11503	6181606	2.39694	8.53155	PI	Sao Goncalo de Gurgueia	Piaui	Sao Goncalo de Gurgueia	Serra do Guara	-45.5025	-10.251
LGEMA11506	4941792	2.0505	4.14549	PI	Sao Goncalo de Gurgueia, Ninho do Boqueirao da Cerca	Piaui	Corrente	Ninho do Boqueirao da Cerca	-45.4314	-10.2912
LGEMA11507	6146302	2.37652	7.38447	PI	Sao Goncalo de Gurgueia	Piaui	Sao Goncalo de Gurgueia	Ninho da Ursa	-45.4569	-10.2738
LGEMA11953	5516210	2.30948	8.13623	PA	Canaa dos Carajas	Para	Canaa dos Carajas	FLONA de Carajas	-50.1839	-6.4475
LGEMA11954	6139898	2.34545	6.93304	PA	Canaa dos Carajas	Para	Canaa dos Carajas	FLONA de Carajas	-50.2478	-6.5847
LGEMA11956	4716844	2.1197	4.81372	PA	Canaa dos Carajas	Para	Parauapebas	FLONA de Carajas	-49.8922	-6.2014
LGEMA11957	6046052	2.36321	5.98258	PA	Canaa dos Carajas	Para	Curionopolis	FLONA de Carajas	-49.6906	-6.6239
LGEMA11958	5578593	2.23488	6.60705	PA	Canaa dos Carajas	Para	Canaa dos Carajas	FLONA de Carajas	-50.2463	-6.5793
LGEMA12869	5278137	2.16582	4.79771	AQ	Aquidauana	Mato Grosso do Sul	Aquidauana	Aquidauana	-55.5625	-19.5443
LGEMA15297	5065925	2.21796	6.25928	PE	Peixes	Tocantins	Parana	Corrego Cipo	-48.2603	-12.2607
LGEMA15300	6152615	2.40021	7.36361	PE	Peixes	Tocantins	Parana	Corrego Cipo	-48.1994	-12.3338
LGEMA15304	5546196	2.20749	4.72345	MT	Barao de Melgaco	Mato Grosso	Barao de Melgaco	Joselandia	-56.2758	-16.7894
LGEMA15307	5844115	2.30456	6.12006	MT	Barao de Melgaco	Mato Grosso	Barao de Melgaco	Joselandia	-56.2703	-16.9071
LGEMA15309	5469183	2.25931	7.21358	MT	Barao de Melgaco	Mato Grosso	Barao de Melgaco	Joselandia	-56.3237	-16.8428
LGEMA15979	4778545	2.13334	5.49113	AQ	Aquidauana, Chacara Anis	Mato Grosso do Sul	Aquidauana	Taunay	-56.1857	-20.1564
LGEMA15980	5666670	2.28555	6.19661	AQ	Aquidauana, Chapadão de Aquidauana	Mato Grosso do Sul	Aquidauana	Aquidauana	-55.8332	-20.4196
LGEMA16003	5810492	2.32421	6.5766	PE	Peixes e Estreito, Curralinho	Tocantins	Parana	Corrego Cipo	-48.1995	-12.326
LGEMA16004	4933486	2.12006	6.39489	PE	Peixes e Estreito, Indaia	Tocantins	Parana	Fazenda Indaia	-48.1082	-12.4884
LGEMA16006	5039533	2.17922	6.69429	PE	Peixes e Estreito, Cipo	Tocantins	Peixe	Corrego Cipo	-48.2873	-12.2358
LGEMA16007	5795614	2.2642	6.49409	PE	Peixes e Estreito, Ilhota	Tocantins	Parana	Ilhota	-48.0575	-12.5633
LGEMA16010	5471900	2.31309	8.56238	PE	Peixes e Estreito, Peixe	Tocantins	Parana	Vereda Cumprida	-48.2032	-12.4199
LGEMA16011	6668837	2.44195	6.20679	PE	Peixes e Estreito, Cipo	Tocantins	Parana	Corrego Cipo	-48.2603	-12.2607
LGEMA16012	5054394	2.18399	7.45759	ES	Peixes e Estreito, Talisma	Tocantins	Goiatins	Talisma	-47.5568	-8.1926
LGEMA16013	6048957	2.33905	7.94941	PE	Peixes e Estreito, Ilhota	Tocantins	Parana	Ilhota	-48.0575	-12.5633
LGEMA18696	5972384	2.35733	6.973	MI	Caiman, Pantanal de Miranda	Mato Grosso do Sul	Aquidauana	Taunay	-56.2791	-19.8521
LGEMA18697	5317931	2.25875	7.45003	MI	Caiman, Pantanal de Miranda	Mato Grosso do Sul	Aquidauana	Taunay	-56.2075	-19.8983
LGEMA18698	5744099	2.31367	7.32744	MI	Caiman, Pantanal de Miranda	Mato Grosso do Sul	Aquidauana	Taunay	-56.1777	-19.9142
LGEMA18700	7206559	2.55565	8.02435	MI	Caiman, Pantanal de Miranda	Mato Grosso do Sul	Aquidauana	Taunay	-56.2733	-19.8607
LGEMA18704	7637804	2.61678	7.90687	MI	Caiman, Pantanal de Miranda	Mato Grosso do Sul	Aquidauana	Taunay	-56.1979	-19.8762
LGEMA18707	5009315	2.17659	5.96985	MI	Caiman, Pantanal de Miranda	Mato Grosso do Sul	Aquidauana	Taunay	-56.2483	-19.9276
LGEMA18709	6704490	2.44205	6.79785	MI	Caiman, Pantanal de Miranda	Mato Grosso do Sul	Aquidauana	Taunay	-56.27	-19.9492
LGEMA18711	6537704	2.38334	7.56667	MI	Caiman, Pantanal de Miranda	Mato Grosso do Sul	Aquidauana	Taunay	-56.2977	-19.95
LGEMA18713	6119078	2.30863	5.9685	MI	Caiman, Pantanal de Miranda	Mato Grosso do Sul	Miranda	Miranda	-56.3203	-19.9527
LGEMA18716	6062314	2.3327	7.47348	MI	Caiman, Pantanal de Miranda	Mato Grosso do Sul	Miranda	Miranda	-56.3157	-19.9577
LGEMA18726	5555627	2.22707	4.67193	AQ	Vinte e tres de marco Pantanal de Aquidauana	Mato Grosso do Sul	Aquidauana	Taunay	-56.1858	-20.1556
LGEMA18727	4786910	2.13893	6.74758	AQ	Anis, Pantanal de Aquidauana	Mato Grosso do Sul	Aquidauana	Camisao	-55.6815	-20.4617
LGEMA18730	5483037	2.19655	4.86934	AQ	Chapadão, Pantanal de Aquidauana	Mato Grosso do Sul	Aquidauana	Aquidauana	-55.8329	-20.4187
LGEMA19411	5685068	2.28176	7.11899	AQ	MS	Mato Grosso do Sul	Aquidauana	Aquidauana	-55.8205	-20.42
LGEMA19775	5764484	2.35368	6.85654	AQ	MS	Mato Grosso do Sul	Aquidauana	Taunay	-56.1858	-20.1556
LGEMA19779	6207185	2.4335	7.57455	AQ	Aquidauana Anis	Mato Grosso do Sul	Aquidauana	Camisao	-55.6814	-20.4629
LGEMA19780	5081336	2.13614	4.22475	AQ	Aquidauana Conquista	Mato Grosso do Sul	Aquidauana	Aquidauana	-55.8244	-20.3228

## Sheet: Table S2
Table S2 - ROH estimates using two parameter combinations in Rohan.
Sample	% Segments in ROH	Lower bound estimate	Upper bound estimate	Avg. ROH Length	rohmu	window
LGEMA11215	0	0	100	0	0.0002	500000
LGEMA11215	0	0	100	0	5e-05	1000000
LGEMA11217	0	0	61.8	0	1e-05	1000000
LGEMA11217	0	0	100	0	0.0002	500000
LGEMA11219	0	0	100	0	1e-05	1000000
LGEMA11219	0	0	100	0	0.0002	500000
LGEMA11220	0	0	100	0	1e-05	1000000
LGEMA11220	0	0	100	0	0.0002	500000
LGEMA11223	0	0	100	0	1e-05	1000000
LGEMA11223	0	0	100	0	0.0002	500000
LGEMA11224	0	0	100	0	1e-05	1000000
LGEMA11224	0	0	100	0	0.0002	500000
LGEMA11447	0	0	0	0	1e-05	1000000
LGEMA11447	0	0	100	0	0.0002	500000
LGEMA11448	0	0	100	0	1e-05	1000000
LGEMA11448	0	0	100	0	0.0002	500000
LGEMA11450	0	0	19.3	0	1e-05	1000000
LGEMA11450	0	0	100	0	0.0002	500000
LGEMA11451	0	0	0	0	1e-05	1000000
LGEMA11451	0	0	100	0	0.0002	500000
LGEMA11497	0	0	0	0	1e-05	1000000
LGEMA11497	0	0	100	0	0.0002	500000
LGEMA11501	0	0	5.3	0	1e-05	1000000
LGEMA11501	0	0	100	0	0.0002	500000
LGEMA11502	0	0	9.3	0	1e-05	1000000
LGEMA11502	0	0	100	0	0.0002	500000
LGEMA11503	0	0	100	0	1e-05	1000000
LGEMA11503	0	0	100	0	0.0002	500000
LGEMA11506	0	0	100	0	1e-05	1000000
LGEMA11506	0	0	100	0	0.0002	500000
LGEMA11507	0	0	36.9	0	1e-05	1000000
LGEMA11507	0	0	100	0	0.0002	500000
LGEMA11953	0	0	100	0	1e-05	1000000
LGEMA11953	0	0	100	0	0.0002	500000
LGEMA11954	0	0	21.3	0	1e-05	1000000
LGEMA11954	0	0	100	0	0.0002	500000
LGEMA11956	0	0	100	0	1e-05	1000000
LGEMA11956	0	0	100	0	0.0002	500000
LGEMA11957	0	0	9	0	1e-05	1000000
LGEMA11957	0	0	100	0	0.0002	500000
LGEMA11958	0	0	100	0	1e-05	1000000
LGEMA11958	0	0	100	0	0.0002	500000
LGEMA12869	0	0	100	0	1e-05	1000000
LGEMA12869	1.5	0	100	8000000	0.0002	500000
LGEMA15297	0	0	100	0	1e-05	1000000
LGEMA15297	1.2	0	100	2170000	0.0002	500000
LGEMA15300	0	0	39.8	0	1e-05	1000000
LGEMA15300	0	0	100	0	0.0002	500000
LGEMA15304	0	0	92.6	0	1e-05	1000000
LGEMA15304	0	0	100	0	0.0002	500000
LGEMA15307	0	0	44.7	0	1e-05	1000000
LGEMA15307	0.1	0	100	500000	0.0002	500000
LGEMA15309	0	0	100	0	1e-05	1000000
LGEMA15309	4	0	100	9500000	0.0002	500000
LGEMA15979	0	0	100	0	1e-05	1000000
LGEMA15979	77.1	0	100	42200000	0.0002	500000
LGEMA15980	0	0	100	0	1e-05	1000000
LGEMA15980	0	0	100	0	0.0002	500000
LGEMA16003	0	0	79.1	0	1e-05	1000000
LGEMA16003	0	0	100	0	0.0002	500000
LGEMA16004	0	0	100	0	1e-05	1000000
LGEMA16004	1.7	0	100	4500000	0.0002	500000
LGEMA16006	0	0	100	0	1e-05	1000000
LGEMA16006	0.6	0	100	1500000	0.0002	500000
LGEMA16007	0	0	64.1	0	1e-05	1000000
LGEMA16007	0	0	100	0	0.0002	500000
LGEMA16010	0	0	100	0	1e-05	1000000
LGEMA16010	0	0	100	0	0.0002	500000
LGEMA16011	0	0	0	0	1e-05	1000000
LGEMA16011	0	0	100	0	0.0002	500000
LGEMA16012	0	0	100	0	1e-05	1000000
LGEMA16012	1.3	0	100	7000000	0.0002	500000
LGEMA16013	0	0	61.9	0	1e-05	1000000
LGEMA16013	0	0	100	0	0.0002	500000
LGEMA18696	0	0	63	0	1e-05	1000000
LGEMA18696	2.3	0	100	12500000	0.0002	500000
LGEMA18697	0	0	100	0	1e-05	1000000
LGEMA18697	13.1	0	100	34000000	0.0002	500000
LGEMA18698	0	0	100	0	1e-05	1000000
LGEMA18698	1.2	0	100	6500000	0.0002	500000
LGEMA18700	0	0	0	0	1e-05	1000000
LGEMA18700	0	0	100	0	0.0002	500000
LGEMA18704	0	0	0	0	1e-05	1000000
LGEMA18704	0	0	100	0	0.0002	500000
LGEMA18707	0	0	100	0	1e-05	1000000
LGEMA18707	2.4	0	100	2400000	0.0002	500000
LGEMA18709	0	0	0.2	0	1e-05	1000000
LGEMA18709	0	0	100	0	0.0002	500000
LGEMA18711	0	0	18.5	0	1e-05	1000000
LGEMA18711	0	0	100	0	0.0002	500000
LGEMA18713	0	0	19.2	0	1e-05	1000000
LGEMA18713	0	0	100	0	0.0002	500000
LGEMA18716	0	0	92.2	0	1e-05	1000000
LGEMA18716	0	0	100	0	0.0002	500000
LGEMA18726	0	0	61	0	1e-05	1000000
LGEMA18726	0	0	100	0	0.0002	500000
LGEMA18727	0	0	100	0	1e-05	1000000
LGEMA18727	77.2	0	100	42400000	0.0002	500000
LGEMA18730	0	0	62.1	0	1e-05	1000000
LGEMA18730	0	0	100	0	0.0002	500000
LGEMA19411	0	0	100	0	1e-05	1000000
LGEMA19411	0	0	100	0	0.0002	500000
LGEMA19775	0	0	100	0	1e-05	1000000
LGEMA19775	0	0	100	0	0.0002	500000
LGEMA19779	0	0	83.1	0	1e-05	1000000
LGEMA19779	0.1	0	100	500000	0.0002	500000
LGEMA19780	0	0	100	0	1e-05	1000000
LGEMA19780	0	0	100	0	0.0002	500000

## Sheet: Table S3
Table S3- Pairwise Fst estimates per clusters as defined in Figure 2.
	South Pantanal	North Pantanal	North Brazil
North Pantanal	0.145398
North Brazil	0.135689	0.126742
South Tocantins	0.162837	0.152794	0.089447

## Sheet: Table S4
Table S4 - Pairwise Fst estimates per sampling site.
	MT	PA	PI	AQ	MI
PA	0.149799
PI	0.159309	0.087712
AQ	0.167489	0.175888	0.184574
MI	0.107998	0.16758	0.173144	0.060675
PE	0.152794	0.112093	0.130172	0.183291	0.176216

## Sheet: Table S5
Table S5 - Summary statistics for each sampling site calculated with ANGSD over the entire genome.
	Fis	Het	Θπ	ΘW
South Pantanal	0.253609	0.000395309	5.92188	4.94323
North Pantanal	0.273132	0.000196625	5.14436	4.124
North Brazil	0.24682	0.000244129	6.56259	5.24966
South Tocantins	0.234694	0.00012653	4.52057	3.61371

## Sheet: Table S6
Table S6 - D-statistics analysis between sites considering AQ and MI as separate populations.
D	Z	pvalue	nABBA	nBABA	P1	P2	P3
-0.02308	-25.297	0	185925	194710	MT	PA	PI
-0.115619	-121.432	0	175183	220988	MT	PA	AQ
-0.113965	-121.731	0	176579	222004	MT	PA	MI
-0.06168	-69.8893	0	183991	208180	MT	PA	PE
0.008867	9.62897	0	185925	182656	MT	PI	PA
-0.082915	-81.9693	0	174898	206524	MT	PI	AQ
-0.082602	-83.2503	0	175945	207629	MT	PI	MI
-0.040284	-42.9079	0	180943	196133	MT	PI	PE
-0.002938	-3.2867	0.001014	175183	176215	MT	AQ	PA
0.001003	1.0546	0.291609	174898	174548	MT	AQ	PI
0.131372	141.241	0	216549	166259	MT	AQ	MI
-0.006274	-6.9233	0	180129	182404	MT	AQ	PE
0.004001	4.58211	5e-06	176579	175172	MT	MI	PA
0.006698	7.22535	0	175945	173604	MT	MI	PI
0.137382	148.983	0	216549	164236	MT	MI	AQ
0.001651	1.86327	0.062424	181777	181178	MT	MI	PE
0.006633	7.79549	0	183991	181566	MT	PE	PA
-0.002442	-2.71346	0.006658	180943	181829	MT	PE	PI
-0.053522	-57.6138	0	180129	200501	MT	PE	AQ
-0.051109	-55.8387	0	181777	201359	MT	PE	MI
0.031941	35.2144	0	194710	182656	PA	PI	MT
0.03563	38.5778	0	195194	181764	PA	PI	AQ
0.034211	37.602	0	196066	183094	PA	PI	MI
0.023167	26.6798	0	193106	184361	PA	PI	PE
0.11272	116.147	0	220988	176215	PA	AQ	MT
0.024093	25.4404	0	195194	186010	PA	AQ	PI
0.231907	242.616	0	253914	158315	PA	AQ	MI
0.055854	60.5	0	207017	185115	PA	AQ	PE
0.117913	125.594	0	222004	175172	PA	MI	MT
0.029059	31.5066	0	196066	184993	PA	MI	PI
0.239359	256.038	0	253914	155837	PA	MI	AQ
0.063157	70.5381	0	208508	183735	PA	MI	PE
0.068285	79.8566	0	208180	181566	PA	PE	MT
0.02142	25.297	0	193106	185007	PA	PE	PI
0.065596	74.6225	0	207017	181530	PA	PE	AQ
0.06638	76.8859	0	208508	182549	PA	PE	MI
0.083911	82.1525	0	206524	174548	PI	AQ	MT
-0.011546	-12.2245	0	181764	186010	PI	AQ	PA
0.205447	207.033	0	238111	156947	PI	AQ	MI
0.034165	35.1513	0	194297	181460	PI	AQ	PE
0.08925	89.6198	0	207629	173604	PI	MI	MT
-0.005158	-5.55785	0	183094	184993	PI	MI	PA
0.211465	215.704	0	238111	154985	PI	MI	AQ
0.041549	43.6045	0	195881	180254	PI	MI	PE
0.037845	40.8151	0	196133	181829	PI	PE	MT
-0.001748	-2.00559	0.0449	184361	185007	PI	PE	PA
0.030924	32.6757	0	194297	182641	PI	PE	AQ
0.03301	35.3773	0	195881	183362	PI	PE	MI
0.006121	7.55184	0	166259	164236	AQ	MI	MT
0.00789	10.014	0	158315	155837	AQ	MI	PA
0.006291	7.633	0	156947	154985	AQ	MI	PI
0.008807	11.1349	0	163091	160243	AQ	MI	PE
-0.047264	-49.6365	0	182404	200501	AQ	PE	MT
0.009778	11.0406	0	185115	181530	AQ	PE	PA
-0.003244	-3.4552	0.00055	181460	182641	AQ	PE	PI
-0.176298	-188.47	0	163091	232904	AQ	PE	MI
-0.052755	-57.174	0	181178	201359	MI	PE	MT
0.003237	3.74194	0.000183	183735	182549	MI	PE	PA
-0.00855	-9.31064	0	180254	183362	MI	PE	PI
-0.184818	-201.367	0	160243	232904	MI	PE	AQ

## Sheet: Table S7
Table S7 - D-statistics analysis between sites considering AQ and MI as a single population.
D	Z	pvalue	nABBA	nBABA	P1	P2	P3
-0.02308	-25.297	0	185925	194710	MT	PA	PI
-0.114138	-126.033	0	177408	223123	MT	PA	AQMI
-0.06168	-69.8893	0	183991	208180	MT	PA	PE
0.008867	9.62897	0	185925	182656	MT	PI	PA
-0.082606	-86.1446	0	176721	208547	MT	PI	AQMI
-0.040284	-42.9079	0	180943	196133	MT	PI	PE
0.00157	1.92977	0.053635	177408	176852	MT	AQMI	PA
0.004484	5.17827	0	176721	175143	MT	AQMI	PI
-0.001508	-1.82373	0.068192	182499	183051	MT	AQMI	PE
0.006633	7.79549	0	183991	181566	MT	PE	PA
-0.002442	-2.71346	0.006658	180943	181829	MT	PE	PI
-0.052051	-59.0532	0	182499	202541	MT	PE	AQMI
0.031941	35.2144	0	194710	182656	PA	PI	MT
0.0346	39.3766	0	196910	183739	PA	PI	AQMI
0.023167	26.6798	0	193106	184361	PA	PI	PE
0.115687	129.716	0	223123	176852	PA	AQMI	MT
0.02709	31.1005	0	196910	186522	PA	AQMI	PI
0.059958	70.6677	0	209307	185627	PA	AQMI	PE
0.068285	79.8566	0	208180	181566	PA	PE	MT
0.02142	25.297	0	193106	185007	PA	PE	PI
0.065542	78.3994	0	209307	183557	PA	PE	AQMI
0.087058	92.1031	0	208547	175143	PI	AQMI	MT
-0.007517	-8.58298	0	183739	186522	PI	AQMI	PA
0.038497	42.7092	0	196478	181911	PI	AQMI	PE
0.037845	40.8151	0	196133	181829	PI	PE	MT
-0.001748	-2.00559	0.0449	184361	185007	PI	PE	PA
0.031977	35.5196	0	196478	184302	PI	PE	AQMI
-0.050547	-58.0713	0	183051	202541	AQMI	PE	MT
0.005606	6.9221	0	185627	183557	AQMI	PE	PA
-0.006528	-7.59104	0	181911	184302	AQMI	PE	PI

## Sheet: Table S8
Table S8 - Pairwise estimates of weight from EEMS analysis.
	AQ	MI	MT	PE	PI
MI	0.320759
MT	3.07033	3.12945
PE	0	0	2.79068
PI	0	0	2.96846	0.471559
PA	0	0	3.44305	0.848103	0.582029
